# Supplementary material for: Genome-wide identification and characterization of COMT gene family during the development of blueberry fruit
Source: BMC Plant Biol. 2021 Jan 6;21:5. doi: 10.1186/s12870-020-02767-9 (PMC7789564; doi:10.1186/s12870-020-02767-9)
Supplement: Supplementary file 1 — Additional file 1: Table S1. Gene characteristics of VcCOMTs in blueberry genome. Table S2. Specific primers of rapeseed VcCOMTs used in qRT-PCR assays. [file 12870_2020_2767_MOESM1_ESM.xlsx]

## Sheet: Sheet1
Table S1 The COMT gene family in Vaccinium corymbosum
Subfamily name	Locus Name	CDS length (bp)	Protein length (aa)	Molecular weight (average)	Theoretical pI	Chromosomal location
VcCOMT26	maker-VaccDscaff10-snap-gene-98.38-mRNA-1	2157	718	80526.5	5.3	VaccDscaff10:9856055-9873102
VcCOMT25	maker-VaccDscaff10-snap-gene-98.35-mRNA-1	1353	450	50609	5.86	VaccDscaff10:9819127-9824712
VcCOMT27	maker-VaccDscaff10-snap-gene-99.38-mRNA-1	684	227	25288.2	5.55	VaccDscaff10:9901788-9903674
VcCOMT28	maker-VaccDscaff10-augustus-gene-99.29-mRNA-1	780	259	29082.8	6.76	VaccDscaff10:9887002-9888136
VcCOMT19	maker-VaccDscaff8-snap-gene-120.16-mRNA-1	951	316	35530.8	5.08	VaccDscaff8:12032229-12035701
VcCOMT18	maker-VaccDscaff8-augustus-gene-120.11-mRNA-1	987	328	36655.2	4.98	VaccDscaff8:12006820-12012252
VcCOMT21	maker-VaccDscaff8-snap-gene-120.18-mRNA-1	1353	450	50996.2	6.9	VaccDscaff8:12069129-12080447
VcCOMT20	augustus_masked-VaccDscaff8-processed-gene-120.4-mRNA-1	759	252	27712.1	5.39	VaccDscaff8:12054073-12069107
VcCOMT17	maker-VaccDscaff8-snap-gene-119.34-mRNA-1	1065	354	39498.6	5.76	VaccDscaff8:11942908-11947242
VcCOMT22	maker-VaccDscaff8-augustus-gene-121.36-mRNA-1	1065	354	39963.3	5.54	VaccDscaff8:12092068-12095848
VcCOMT43	maker-VaccDscaff22-snap-gene-321.48-mRNA-1	1089	362	39873.8	6.84	VaccDscaff22:32117127+32119991
VcCOMT46	maker-VaccDscaff22-snap-gene-321.51-mRNA-1	621	206	23521.3	8.66	VaccDscaff22:32174225+32176559
VcCOMT44	maker-VaccDscaff22-snap-gene-321.49-mRNA-1	2073	690	75730.1	6.17	VaccDscaff22:32139101+32150821
VcCOMT45	maker-VaccDscaff22-augustus-gene-321.42-mRNA-1	1146	381	42127.3	6.21	VaccDscaff22:32156284+32159731
VcCOMT42	maker-VaccDscaff22-augustus-gene-321.36-mRNA-1	816	271	30140.2	8.64	VaccDscaff22:32088530+32091497
VcCOMT72	maker-VaccDscaff38-snap-gene-177.41-mRNA-1	1116	371	40347.2	5.69	VaccDscaff38:17731105-17739119
VcCOMT85	maker-VaccDscaff43-snap-gene-54.56-mRNA-1	615	204	23112.9	8.73	VaccDscaff43:5463572-5465023
VcCOMT86	maker-VaccDscaff43-snap-gene-55.52-mRNA-1	1734	577	117310	6.12	VaccDscaff43:5495315-5531053
VcCOMT87	maker-VaccDscaff43-snap-gene-55.53-mRNA-1	3195	1064	63994.4	5.68	VaccDscaff43:5482198-5495307
VcCOMT40	maker-VaccDscaff20-augustus-gene-5.31-mRNA-1	1113	370	40271.4	5.33	VaccDscaff20:579041+584269
VcCOMT41	maker-VaccDscaff20-snap-gene-377.34-mRNA-1	1017	338	37280.7	4.88	VaccDscaff20:37722554-37724295
VcCOMT31	maker-VaccDscaff12-augustus-gene-318.32-mRNA-1	891	296	33411.6	6.14	VaccDscaff12:31861969-31863042
VcCOMT32	maker-VaccDscaff12-augustus-gene-319.26-mRNA-1	1317	438	47644.4	5.6	VaccDscaff12:31898475+31905120
VcCOMT33	maker-VaccDscaff12-augustus-gene-320.30-mRNA-1	1152	383	42282.7	5.24	VaccDscaff12:31997615+31999673
VcCOMT69	maker-VaccDscaff36-augustus-gene-34.29-mRNA-1	1104	367	40455.9	5.89	VaccDscaff36:3444085-3448459
VcCOMT70	maker-VaccDscaff36-augustus-gene-42.29-mRNA-1	1110	369	40991.3	6.01	VaccDscaff36:4194095+4196905
VcCOMT35	maker-VaccDscaff13-snap-gene-312.36-mRNA-1	1092	363	40792.3	4.93	VaccDscaff13:31230511-31232662
VcCOMT36	maker-VaccDscaff13-snap-gene-312.40-mRNA-1	951	316	35074.5	5.07	VaccDscaff13:31264258-31275448
VcCOMT34	maker-VaccDscaff13-augustus-gene-312.28-mRNA-1	621	206	23705.5	6.39	VaccDscaff13:31203088-31206422
VcCOMT88	maker-VaccDscaff45-snap-gene-174.36-mRNA-1	753	250	201878	5.94	VaccDscaff45:17406706-17409012
VcCOMT89	maker-VaccDscaff45-snap-gene-174.37-mRNA-1	5508	1835	28101.6	8.48	VaccDscaff45:17431546-17476130
VcCOMT29	maker-VaccDscaff11-augustus-gene-48.27-mRNA-1	1116	371	40857.6	6.01	VaccDscaff11:4867015-4870625
VcCOMT30	maker-VaccDscaff11-snap-gene-153.21-mRNA-1	1071	356	39656.6	5.67	VaccDscaff11:15279815+15282170
VcCOMT16	maker-VaccDscaff6-augustus-gene-190.12-mRNA-1	1119	372	40378.2	5.51	VaccDscaff6:19038049+19046373
VcCOMT9	maker-VaccDscaff5-augustus-gene-312.20-mRNA-1	1083	360	40636.1	5.54	VaccDscaff5:31225840+31229260
VcCOMT10	maker-VaccDscaff5-augustus-gene-312.21-mRNA-1	1575	524	60033.9	8.68	VaccDscaff5:31234974+31243738
VcCOMT11	maker-VaccDscaff5-augustus-gene-313.16-mRNA-1	1074	357	39959.9	5.29	VaccDscaff5:31278770+31282580
VcCOMT14	maker-VaccDscaff5-augustus-gene-313.19-mRNA-1	1083	360	40571.6	5.24	VaccDscaff5:31333401+31338358
VcCOMT13	maker-VaccDscaff5-snap-gene-313.22-mRNA-1	909	302	34112.3	5.36	VaccDscaff5:31318351+31328215
VcCOMT12	maker-VaccDscaff5-snap-gene-313.21-mRNA-1	636	211	24605.6	5.99	VaccDscaff5:31311724+31314727
VcCOMT15	maker-VaccDscaff5-snap-gene-314.26-mRNA-1	1065	354	39498.6	5.76	VaccDscaff5:31393371+31397705
VcCOMT73	maker-VaccDscaff40-snap-gene-213.38-mRNA-1	2268	755	83066.8	5.71	VaccDscaff40:21357326+21373483
VcCOMT74	maker-VaccDscaff40-snap-gene-213.39-mRNA-1	1083	360	40449.8	5.78	VaccDscaff40:21314436-21318541
VcCOMT75	maker-VaccDscaff40-snap-gene-214.27-mRNA-1	2334	777	85799.9	5.35	VaccDscaff40:21460839+21469669
VcCOMT76	maker-VaccDscaff40-augustus-gene-215.28-mRNA-1	1158	385	42493.9	5.17	VaccDscaff40:21491298+21493244
VcCOMT77	maker-VaccDscaff40-snap-gene-215.37-mRNA-1	1008	335	37505.8	5.38	VaccDscaff40:21499201-21503496
VcCOMT78	maker-VaccDscaff41-augustus-gene-199.18-mRNA-1	2304	767	84788.6	5.17	VaccDscaff41:19965006+19973405
VcCOMT79	maker-VaccDscaff41-snap-gene-198.35-mRNA-1	2268	755	83152.9	5.6	VaccDscaff41:19873569+19888951
VcCOMT80	maker-VaccDscaff41-snap-gene-198.37-mRNA-1	1146	381	42948.7	5.78	VaccDscaff41:19829675-19835168
VcCOMT81	maker-VaccDscaff41-snap-gene-200.24-mRNA-1	1269	422	46659	7.16	VaccDscaff41:19995200+19996925
VcCOMT82	maker-VaccDscaff41-snap-gene-200.26-mRNA-1	1008	335	37547.9	5.38	VaccDscaff41:20015022-20019507
VcCOMT38	augustus_masked-VaccDscaff19-processed-gene-4.6-mRNA-1	1605	534	57476.4	5.24	VaccDscaff19:469264+478774
VcCOMT39	maker-VaccDscaff19-augustus-gene-150.25-mRNA-1	1116	371	40859.6	6.21	VaccDscaff19:15076902-15080097
VcCOMT37	maker-VaccDscaff15-snap-gene-56.33-mRNA-1	1233	410	45372.9	8.65	VaccDscaff15:5606949-5617548
VcCOMT23	maker-VaccDscaff9-snap-gene-368.36-mRNA-1	1083	360	40264.5	6.36	VaccDscaff9:36811137-36813645
VcCOMT24	maker-VaccDscaff9-snap-gene-376.39-mRNA-1	1491	496	55199.9	6.35	VaccDscaff9:37676170+37688348
VcCOMT71	maker-VaccDscaff37-augustus-gene-102.18-mRNA-1	1116	371	40442.2	5.42	VaccDscaff37:10276430+10284661
VcCOMT2	maker-VaccDscaff1-snap-gene-335.37-mRNA-1	1050	349	39405.8	6.57	VaccDscaff1:33509496+33511404
VcCOMT1	maker-VaccDscaff1-augustus-gene-335.29-mRNA-1	1065	354	39887.1	5.38	VaccDscaff1:33486240+33489666
VcCOMT3	maker-VaccDscaff1-snap-gene-335.39-mRNA-1	1665	554	62730	5.51	VaccDscaff1:33543079+33560470
VcCOMT4	maker-VaccDscaff1-snap-gene-336.38-mRNA-1	1074	357	39774.8	5.66	VaccDscaff1:33598937+33601676
VcCOMT5	maker-VaccDscaff1-snap-gene-336.39-mRNA-1	648	215	23489.5	7.65	VaccDscaff1:33626694+33632614
VcCOMT6	maker-VaccDscaff1-augustus-gene-337.35-mRNA-1	1071	356	39800	5.5	VaccDscaff1:33682707+33688765
VcCOMT62	snap_masked-VaccDscaff32-processed-gene-68.11-mRNA-1	999	332	36906.3	5.03	VaccDscaff32:6829513+6831340
VcCOMT63	snap_masked-VaccDscaff32-processed-gene-68.13-mRNA-1	1038	345	38108.7	5.16	VaccDscaff32:6872836+6875669
VcCOMT64	maker-VaccDscaff32-augustus-gene-68.24-mRNA-1	1248	415	46015.8	6.52	VaccDscaff32:6813332+6816668
VcCOMT65	maker-VaccDscaff32-snap-gene-68.33-mRNA-1	828	275	30486.4	5.45	VaccDscaff32:6842193+6843556
VcCOMT66	maker-VaccDscaff32-snap-gene-69.18-mRNA-1	666	221	24952	6.29	VaccDscaff32:6906469+6912009
VcCOMT67	maker-VaccDscaff35-augustus-gene-283.39-mRNA-1	1113	370	41182.6	6.5	VaccDscaff35:28383769-28386221
VcCOMT68	maker-VaccDscaff35-augustus-gene-292.28-mRNA-1	462	153	17277.1	8.34	VaccDscaff35:29211066+29212533
VcCOMT58	maker-VaccDscaff30-augustus-gene-84.38-mRNA-1	1077	358	39813.1	5.37	VaccDscaff30:8481046+8483746
VcCOMT59	maker-VaccDscaff30-augustus-gene-84.39-mRNA-1	999	332	36804.2	5.08	VaccDscaff30:8438275+8442700
VcCOMT60	maker-VaccDscaff30-snap-gene-84.48-mRNA-1	1404	467	52206	6.97	VaccDscaff30:8453693+8455305
VcCOMT61	maker-VaccDscaff30-snap-gene-85.27-mRNA-1	1089	362	41151.7	7.64	VaccDscaff30:8520003+8527716
VcCOMT52	maker-VaccDscaff24-augustus-gene-243.25-mRNA-1	1071	356	39582.4	5.62	VaccDscaff24:24376407-24379022
VcCOMT53	maker-VaccDscaff24-snap-gene-244.27-mRNA-1	1305	434	47477	6.23	VaccDscaff24:24402469-24404434
VcCOMT54	snap_masked-VaccDscaff24-processed-gene-270.6-mRNA-1	582	193	21586.7	5.38	VaccDscaff24:26979109+27004681
VcCOMT55	maker-VaccDscaff24-augustus-gene-324.26-mRNA-1	1116	371	40857.6	5.95	VaccDscaff24:32472543-32475786
VcCOMT83	maker-VaccDscaff42-snap-gene-210.26-mRNA-1	1317	438	49636.5	8.53	VaccDscaff42:21045874-21054253
VcCOMT84	maker-VaccDscaff42-snap-gene-211.37-mRNA-1	2214	737	81535.2	6.19	VaccDscaff42:21087515-21102149
VcCOMT7	augustus_masked-VaccDscaff4-processed-gene-389.6-mRNA-1	987	328	36437.1	6.76	VaccDscaff4:38938660-38941006
VcCOMT8	maker-VaccDscaff4-augustus-gene-397.36-mRNA-1	1104	367	40334.7	5.94	VaccDscaff4:39732642+39735692
VcCOMT47	augustus_masked-VaccDscaff23-processed-gene-72.6-mRNA-1	1293	430	47844.7	5.36	VaccDscaff23:7278031+7284723
VcCOMT48	maker-VaccDscaff23-augustus-gene-73.29-mRNA-1	1143	380	42013.5	5.53	VaccDscaff23:7345846-7348372
VcCOMT49	maker-VaccDscaff23-augustus-gene-73.30-mRNA-1	1137	378	41626.1	5.39	VaccDscaff23:7297748-7299957
VcCOMT50	maker-VaccDscaff23-snap-gene-74.33-mRNA-1	2292	763	83970.8	5.56	VaccDscaff23:7452046-7467655
VcCOMT51	maker-VaccDscaff23-augustus-gene-75.19-mRNA-1	1146	381	42818.4	5.56	VaccDscaff23:7492113+7496240
VcCOMT56	augustus_masked-VaccDscaff28-processed-gene-0.0-mRNA-1	336	111	12633.4	4.62	VaccDscaff28:2794+5971
VcCOMT57	maker-VaccDscaff28-augustus-gene-346.34-mRNA-1	1116	371	40357.4	5.26	VaccDscaff28:34609302-34614740
VcCOMT90	maker-VaccDscaff47-snap-gene-146.42-mRNA-1	4581	1526	167999	5.95	VaccDscaff47:14643170+14679196
VcCOMT91	maker-VaccDscaff47-snap-gene-147.48-mRNA-1	615	204	23143	8.73	VaccDscaff47:14695441+14696892
VcCOMT92	maker-VaccDscaff48-augustus-gene-105.37-mRNA-1	1116	371	40357.4	5.26	VaccDscaff48:10526232-10531670

## Sheet: Sheet2
205.3101F-1	CTGCTCTAGTAGGATCAGAGGAGGA
205.3101R-1	GCTCGGTGGGAGAGACAAAGGC
48105.37F-1	TCCAGTTGGATCAGAGGAGGAAGAA
48105.37R-1	GCTCGGTGGGAGAGACAAAGGC
42211.3701F	CTGATGCCCTGGAAGCCCGAGA
42211.3701R	GATTTTACGGTGGACTAAGAAC
42211.3702F	TGGTGGACGTAGGTGGAGGAAC
42211.3702R	GCGCAACAGACAACACATGAGG
40215.3701F	AGCAAAGGCAGGACCTGGAGTA
40215.3701R	GGAGCAAGTGAGAATGGAGTGG
1148.27F	CTTGTTGATGTTGCTGGCGGTC
1148.27R	TGGATAAGGTGGGGCATGTTTG
3642.29F	GCACTGCCAATGGTGTTGAAGG
3642.29R	ACAAGGGCAGTAGAGGGTGGCA
40214.2701F	CCTTGCTGTGTCTGACCCTGGA
40214.2701R	CGGGTGAAAACTTTATCGCAGA
40214.2702F	ATTCGTGATGAAAGCAGTGGTG
40214.2702R	GATCTGAGATGGGGAGAGTTGG
40215.28F	ATTCGTGATGAAAGCAGTGGTG
40215.28R	GATCTGAGATGGGGAGAGTTGG
3634.29F	GAGCAACCCGGACGCACCAGAAAT
3634.29R	GACGACCGAGCACGTGAGAATCGA
13312.36F	GCCAAAAGCAAGCTCGTCAA
13312.36R	CTCCGCCACCTACATCCACA
2373.29F	TCGTGATGAAAGCAGTGGTGGAG
2373.29R	CGATCTGAGATGGGGAGAGTTGG
2368.33F	ATGCAAAGAATCCAGCCAAAAGC
2368.33R	ACATCCACAACTGACTCCACCCC
3268.13F	TCCCGATGCCCTGGAAGCCCGAGA
3268.13R	AAGACGGGACAGTGGCGTTTGGAG
05313.19F	TATGCTCACACCTGCGTCCCGTCT
05313.19R	TTGTCAAGATTGGATCAAGCATGG
3268.11F	GAAGAAGCCCAGGCCCAAGTGG
3268.11R	GCATCCGAGGGAGGAGGAAAGA
3084.38F	AGTCCCACGACACTCTCTGA
3084.38R	TTTCACGAGAAGGCGGGACA
1556.33F	ACCCGAATGCACCAGAAATG
1556.33R	TAGGGCAGCAGGAGGAGAGG
EIFF	GGAGGAAAGGTGTTGCCATCA
EIFR	GGAGATCAGCAACGTTTGCTG
41199.18F	CGTGATGAAAGCAGTGGTGG
41199.18R	CTGAGATGGGGAGAGTTGGG
01335.391F	CGCATTCTAGTCCACTCCGGCTTCT
01335.391R	CCATTCGCTGACGTTGTGCC
01335.392F	GTCCACTCGGGCTTCTTCAC
01335.392R	AGAGGAGACGGGACGCAGGT
08120.181F	ATGGAGATGAGAAATGACGAGGAA
08120.181R	CTTGGTGAAGAAGCCCGAGTGG
08120.182F	TTCTGTTCGTGGCTGGAGTG
08120.182R	CCGCCAAATCGGTTCTCATA
08120.183F	CCGCTCACGGGAGGACATT
08120.183R	ACCCTCCTACAGTCCTTAATCAGC
09376.391F	ATGGTGCTGAAGGCAGTGGT
09376.391R	AGCATCCGATCCAGCATTTC
09376.392F	ATTGCGGTGGAGGGACTTCT
09376.392R	CCTGTTTCGTGCGCTCCTTT
4355.531F	ACCTTTCTACTTCTGAAATCGCATCT
4355.531R	ATAACCACCTCTTACCACCACCTT
4355.532F	ATCCTGCCTGAAGTCTCAAAAA
4355.532R	CGGGTACTCGAACACACTCATT
4355.533F	GGGAAGGTGGTGGTAAGAGGTG
4355.533R	CGACGAATAGCAACATTGGAGC
20531F	TCAGAGGAGGAAGAAGAGGCAT
20531R	GAGCTCGGTGGGAGAGACAAAG
28346.34F	GTACTCCAGTTGGATCAGAGGAGGAA
28346.34R	GCTCGGTGGGAGAGACAAAGGC
