# Supplementary material for: Genome-wide identification and characterization of COMT gene family during the development of blueberry fruit
Source: BMC Plant Biol. 2021 Jan 6;21:5. doi: 10.1186/s12870-020-02767-9 (PMC7789564; doi:10.1186/s12870-020-02767-9)
Supplement: Supplementary file 4 — Additional file 4: Table S3. Lignin content of fruit development. [file 12870_2020_2767_MOESM4_ESM.xlsx]

## Sheet: Sheet1
Lignin content of fruit stage
	1	2	3	4	5	6	7
	25	37.5	50	62.5	75	87.5	100	微克/ml
	0.335	0.42	0.527	0.683	0.771	0.835	0.919
	0.335	0.414	0.521	0.656	0.77	0.843	0.924
	0.304	0.451	0.498	0.648	0.766	0.802	0.916
	0.324667	0.428333	0.515333	0.662333	0.769	0.826667	0.919667
	0.625	0.156
	1.25	0.215
	2.5	0.324667
	3.75	0.428333
	5	0.515333
	6.25	0.662333
	7.5	0.769
	8.75	0.826667
	10	0.919667
Absorbance 280
fruit stage	s1	s2	s3	s4	s5	s6	0.1g
	0.882	1.225	1	0.623	0.823	0.756
	0.893	1.214	1.024	0.627	0.845	0.778
	0.895	1.198	1.035	0.624	0.812	0.765
average of absorbance 280	0.89	1.21233	1.01967	0.624667	0.826667	0.766333
	9.3462	13.2344	10.9103	6.14556	8.58223	7.85444	0.1g
	93.462	132.344	109.103	61.4556	85.8223	78.5444	1g
	Lignin content of fruit during the development of fruit
Lignin content of fruit stage	s1	s2	s3	s4	s5	s6
	93.462	132.344	109.103	61.4556	85.8223	78.5444
